# Supplementary material for: Different Epigenetic Alterations Are Associated with Abnormal IGF2/Igf2 Upregulation in Neural Tube Defects
Source: PLoS One. 2014 Nov 25;9(11):e113308. doi: 10.1371/journal.pone.0113308 (PMC4244157; doi:10.1371/journal.pone.0113308)
Supplement: Table S1 — Primers or probes used in all kinds of assays. Sheet “mouse qPCR”: The primers for realtime RT-PCR assays subjected on mouse spinal cord tissues with or without retinoic acid treatment. Sheet “Nanostring probe”: The probes used in NanoString nCounter detections subjected on human fetuses' brain or spinal cord tissues Sheet “mouse DNA methylation primer”: The primers for detection of DNA methylation level in mouse spinal cords by using MASSARRAY platform, in which “Watson” represents the primers are designed for Watson strand, “Crick” represents the primers are designed for Crick strand. Sheet “Human DNA methylation primer”: The primers for detection of DNA methylation level in human fetuses spinal cords by using MASSARRAY platform, in which “Watson” represents the primers are designed for Watson strand, “Crick” represents the primers are designed for Crick strand. Sheet “mouse ChIP-qPCR”: The primers for qPCR detection after ChIP assays in mouse spinal cord tissues. Sheet “Human ChIP-qPCR”: The primers for qPCR detection after ChIP assays in human fetuses's spinal cord tissues. (XLSX) [file pone.0113308.s004.xlsx]

## Sheet: mouse qPCR
Accession number	Gene	Forward	Reverse
NM_009667	Ampd3	TCCACTCCTGGGCTGCGGAA	AGCCAGAAGGAGCAGAGGCCC
NM_027455	Qpct	ACGACACCTGGTCCTCGCCT	AGGCACGGGCAAGTTCCAACA
NM_023048	Asb4	CTCTGAGCTGGTTGCCTTCTACGTG	GTTGACCTCGGCGTTGTTGTCC
NM_009465	Axl	AGCTCCTTCCTCACACCCCGT	TCCTTGCCCTCCCTCTGTGGTC
NM_016916	Blcap	GGAGTTTCAAATCCCGCAGTCCTGC	AGGGGGTGGGCCAATCCGTC
NM_001042725	Calcr	AGCCACAGCCTATCAGCACTGC	CAACCAAAGCAGCAATCGACAAG
NM_172496	Cob1	TGCACTCGGGGCTCCAGGTT	CTGAGTTGCTGGGGGTGCCG
NM_144514	Commd1	CGCCTTTCACGGACACTCGGG	CATCTTCGCCAGGAAGGGGCG
NM_017478	Copg2	CGACAAGAAGGACGAGGAGTCTGG	TCTTCTTGGATTGATGGGCGTTTC
NM_007856.2	Dhcr7	GGGCTGCAAGCCTGGCTCATT	TGCGAACGTGGACACGGCAT
NM_172119	Dio3	CCCGCCCGTTGGTGCTCAAT	ACTCTCGCTGCGCTGACACG
NR_033813	Dlk1	GGTCCGTGGGGCAAGTGCAT	GCCCAGGAGGACCCAAACGC
NM_198854	Dlx5	GGAGCCAGAGGTGAGGATGGTGA	CCTAGAGAGGCGGCCAACTCCG
NM_031261.2	Fthl17	CAGCTCCCTTCAGGGCATCGC	AGTTGTGCTCTACGGCCCCCA
NM_025961	Gatm	GCCAATTCCCTGGGAGGAGGCT	ATGCCCCAAGCCACACCACG
NM_201618	Gnas	AGCGCAACGAGGAGAAGGCG	CTCCACAGGGGGCACCAGGT
NM_010345	Grb10	GCACGAAGTTTCCGCGCACC	GGCCACACGTTGCACGAGTCA
NM_001159552	H13	GCCAGTACAGGGTCTTGGATGGGA	GGTGGCCCTGAGAAGTTTGGGG
NR_001592	H19	TGGGGGCTGCAGGTATCGGA	ACTGTGGGCCCTTTCCGCAC
NM_010514	Igf2	GCCCGCCCCAGCCCTAAGAT	GAGGCCGAATGTGCGACGGG
NR_002855	Igf2as	CGCTTCCCCAAGCCCTCGAC	AACGCGCGCCACTTTGTGTG
NM_010515	Igf2r	GCCAAGCTGGTGTCCTTCCATG	GCCCTTTGGCCGATTCAAGC
NM_008387.4	Ins2	ACAAGTGGCACAACTGGAGCTGG	TGGGTAGTGGTGGGTCTAGTTGCAG
NM_008434	Kcnq1	GCTAGAGCCTGACTCCTTCATTCTC	TCCTGGAAGAATCGGTGATGC
NR_001461	Kcnq1ot1	TCAGCACGGCACAAGTCGCA	GATGGAGCCCAGCCGCGAAA
NM_001033876	Kcnk9	GGCCTGACCGTCATCGGTGC	GCGTGGTGCCTCTTGCGTCT
NM_001135093	Klf14	TCGCACCTCAAGTCACACCAGC	ATGCTTGGTCAGGTGGTCGCTC
NM_013779	Magel2	CCCGGGGCTCCACTCGATCA	GCCCTGGATGCTGATGCCCC
NM_025543	Mcts2	TCGGACGGTCGGCGATCCA	AGCCACGGCTCGATACCTGGAA
NM_008590	Mest	AGCAGGCCAGCATCGTAGAGTC	ACAGCAGTTCCTGAGCAACGATATC
NM_011746	Mkrn3	CGCTACTCTCACGACCTTTCTGGG	CAATCAGAGGCAAGGAGCTTGAGG
NM_009074.2	Mst1r	CTGCACGTGCTTGGGCCTGA	AGCAGCGGCCCTGTAGGGTT
NM_021432	Nap1l5	GAGAACGCGCCCAAGCCCAA	TGGCGAGCAGGGGCTTGTAGA
NR_002846	Nespas	GTGCCTTGGGGGCCAAGCTTTT	AGCCTACCGCCATCATGAGCCC
NM_180960	Nnat	GTGCTGCTGCAGGTGTTCAGGTA	CCTCAGTTGGGGGCTCGCTG
NM_024289	Osbpl5	TGGGGCAGACCTAGCAGGCA	CGAGAAACGGCGCCGGAGAA
NM_008817	Peg3	ACACCCATGCCTCCTTTCTCACC	GGATGAGGACATTGGCTTCGACC
NM_001040611	Peg10	TGGGAGACCACCGTGAGATACTGTC	GCGAAGTCGGCAGTAATCAGAGTTG
NM_013788	Peg12	AGTAAGCATCCCGCAGCCACTG	CCTTGATGAGGTTTCCCGAAAGAAG
NR_002864	Peg13	GCCTCGTGGACTGGCGTTCC	CGCAGTCTGCTGGGCGAGTC
NM_009434	Phlda2	GAAACGCACGGGACCAGTTGAG	TAACACGGAATGGTGGGTTGGAAG
NM_009538	Plagl1	CACTCGGCGAGCAATGGCGA	GCGACGCACATCTTTCCGGGT
NM_181595	Ppp1r9a	CCAGCTGAGCACGGAAGCCG	AACGGCTCGTTCCGTGGGGA
NM_001039655	Rasgrf1	GGAGTCCGGCGAGAAACAGCG	TCTGTGGAGCTGGAGCAACGGT
NM_009132.2	Scin	CCGGAAGGCGGTGAAACACCA	TGTGCTGGGCTGCCATCTGC
NM_001198808	Sfmbt2	CGGGTAGAGAGCGAGCGAGCAA	CCTCTAGGGAGCAGGGGTCTGAGAA
NM_001130191	Sgce	ATCGACTGGTGCAAGATTTCACTGG	TCGGCAGCACATGATATAAGCGAG
NM_013667	Slc22a2	AGGAACCATGCCGACCGTGGAT	CACATCGCTGGCTCAGCTCGG
NM_001042760	Slc22a18	GCGATCCAGTGTGCTGGTCTTTG	GTGGGTCCTAGAGTTCGGGTCAATG
NM_013670	Snrpn	GCCATTGCGGCAAGACTAGCG	ATCCCTTCCTCGCTCCATTGCG
NM_009364	Tfpi2	AGAACCACAGCACCACCCAACAC	AGGTCCCGACTGTGGAAATTGTTG
NM_029640	Trappc9	AGGCCGTGGGCATCGTCTCT	GCGTCTGGAAGTCGCCCCAC
NR_002844	Tsix	CGGCTAGCACAACCCCGCAA	ACCGAGGAGCACAGCGGACT
NM_001128082	Tspan32	TTCTGGTGAGCACTGGAGCCATC	AGTGAATGGCAAACCACAGGAAGG
NM_138631	Tssc4	CTGCTCCCCAAACCAGTGCCC	ACAGACAGCCCACACCTTCCCA
NM_001033962	Ube3a	TCCGTATTTCTCCCAAGATGGTGG	AGCGTAACGAGGCGGTGAACAG
NM_021323	Usp29	CTCTGTGAGCCTCTGAGCATCCAAG	GGATGCCGGTAGGAACAAACCC
NR_001463	Xist	AACGGGGCGCTTGGTGGATG	CATAATGGCGGACGCGGGCT
NM_001081643	Xlr3b	AACCTCTGAGTGGAAGGAGGCTGC	TCTGTTAGCTGCTGCGACTGCAC
NM_021365	Xlr4b	GCAGGAAGCAAAGGATGGTGTTCA	ACAGGAAATCACAGGACGCAAGC
NM_183094.3	Xlr4c	GCCGGAAGGCAGGGCCTAAC	GCACAGCGTCCCTTCGTCCC
NM_011769.4	Zim1	GAATCTGCAATTCCAGGCACATC	GGAACTGCTCCTCATGGTCTGTG

## Sheet: Nanostring probe
Customer Identifier	Accession	Targ Region	Target Sequence	Tm_CP	Tm_RP	Flags	Gene	PN(CP;RP)	NSID	Comments
IGF2	NM_001127598.1	2417-2517	ACACACACTCATGCGCAGCACATACATGAACACAGCTCACAGCACACAAACACGCAGCACACACGTTGCACACGCAAGCACCCACCTGCACACACACATG	87	88		IGF2	322178;222178	NM_001127598.1:2417
KCNQ1	NM_181798.1	835-935	CAGACGTGGGTCGGGAAGACCATCGCCTCCTGCTTCTCTGTCTTTGCCATCTCCTTCTTTGCGCTCCCAGCGGGGATTCTTGGCTCGGGGTTTGCCCTGA	83	83		KCNQ1	311680;211680	NM_181798.1:835
GAPDH	NM_002046.3	104-204	GGGGAAGGTGAAGGTCGGAGTCAACGGATTTGGTCGTATTGGGCGCCTGGTCACCAGGGCTGCTTTTAACTCTGGTAAAGTGGATATTGTTGCCATCAAT	85	79		GAPDH	340256;240256	NM_002046.3:104
MTA2	NM_004739.3	615-715	TCTGAGCAGCAGCGCCATCAACTGAAGCACCGGGAACTTTTTCTTTCTCGGCAATTTGAATCATTACCAGCCACCCACATACGGGGGAAATGCAGTGTGA	82	83		MTA2	358129;258129	NM_004739.3:615
TBP	NM_003194.4	739-839	CAGCTTCGGAGAGTTCTGGGATTGTACCGCAGCTGCAAAATATTGTATCCACAGTGAATCTTGGTTGTAAACTTGACCTAAAGACCATTGCACTTCGTGC	81	79		TBP	366359;266359	NM_003194.4:739

## Sheet: mouse DNA methylation primer
Official symbol	Genomic loci	Primer in MASSARRAY
Kcnq1	chr7:150292897-150293270	aggaagagagGTTGGTTTTAGGTTGGAGGATTTTA	cagtaatacgactcactatagggagaaggctTATCCATAACCAAACAAAACCCCTA
Kcnq1	chr7:150293245-150293376	aggaagagagTTTAGTGAGAAGGGATATTTTTTGAT	cagtaatacgactcactatagggagaaggctTCAAAAATCCTATCTAACCATAAACA
Kcnq1	chr7:150293352-150293744	aggaagagagAGTTTGGTTTTTGTTTTTTGTGATT	cagtaatacgactcactatagggagaaggctTCAAAAAATATCCCTTCTCACTAAAACT
KvDMR1	chr7：150481285-150481460	aggaagagagGTTTAGGTTTATAGAAGTAGGGGTGG	cagtaatacgactcactatagggagaaggctTACAAAACTCAAAAATCTCCAAACC
KvDMR1	chr7：150481435 150481759	aggaagagagTGGTTTTTTTAGGTATGGTTTTTTTT	cagtaatacgactcactatagggagaaggctCCACCCCTACTTCTATAAACCTAAA
Igf2	chr7：149845642-149845875	aggaagagagTAGGTTTATTAAATTTTGGGTGTTT	cagtaatacgactcactatagggagaaggctAAATCCCTATAAAAACCCTCTACCC
Igf2	chr7：149845851-149846083	aggaagagagGGGTAGAGGGTTTTTATAGGGATTT	cagtaatacgactcactatagggagaaggctCAACCTTCCCTTCATAATACACCTA
Igf2	chr7： 149846059-149846301	aggaagagagTAGGTGTATTATGAAGGGAAGGTTG	cagtaatacgactcactatagggagaaggctAACCTACAACTAAACAAATTCAAAATA
Igf2	chr7：149846225-149846474	aggaagagagGTTTTTGGGATTTTATTTAGTATGAG	cagtaatacgactcactatagggagaaggctCCAATAATAACCCTTTAAAAACCTA
Igf2	chr7： 149846448-149846585	aggaagagagTTTAGGTTTTTAAAGGGTTATTATTGG	cagtaatacgactcactatagggagaaggctACTTAAAACCTCCAACCCTACAAAT
Igf2	chr7：149846941-149847139	aggaagagagGAGATTTTAAGGGTAGTTTTTAGTGAA	cagtaatacgactcactatagggagaaggctCACAAATTTTAAAAAAATATATATACCCCA
Igf2	chr7： 149847002-149847270	aggaagagagGATAATGTTTAAATTTGGGGGAAAT	cagtaatacgactcactatagggagaaggctTCAAACAAAAATCTAACTTAAAATCCC
h19 DMR1 Watson	chr7: 149767819 149768089	aggaagagagGGGTATTTATATTTAGGATTTAAAGGAA	cagtaatacgactcactatagggagaaggctCCCCTAATAACATTTATAACCCCC
h19 DMR1 Watson	chr7: 149767592 149767913	aggaagagagGAGTTTTTTTATTTTTGGTATTGGAA	cagtaatacgactcactatagggagaaggctCCCTAACCTCATAAAACCCATAACT
h19 DMR1 Watson	chr7: 149766542 149766777	aggaagagagGGGGTTTTTTTGGTTATTGAATTTT	cagtaatacgactcactatagggagaaggctACCATTCCAAAAATACACACATCTT
h19 DMR1 Watson	chr7: 149766299 149766592	aggaagagagTTTAAATAGGGATTTATAGGGGTGG	cagtaatacgactcactatagggagaaggctCAAAACTAAAAAAACTACCCAAAAA
h19 DMR1 Watson	chr7: 149766060 149766355	aggaagagagTTATAAGGGTTATGGGGTGGTATAAT	cagtaatacgactcactatagggagaaggctCAAATCTAACTAACTTAAAAAATCCCAA
h19 DMR1 Crick	chr7:149767819 149768089	aggaagagagGGGTATTTATATTTAGGATTTAAAGGAA	cagtaatacgactcactatagggagaaggctCCCCTAATAACATTTATAACCCCC
h19 DMR1 Crick	chr7:149767592 149767913	aggaagagagGAGTTTTTTTATTTTTGGTATTGGAA	cagtaatacgactcactatagggagaaggctCCCTAACCTCATAAAACCCATAACT
h19 DMR1 Crick	chr7:149766542 149766777	aggaagagagGGGGTTTTTTTGGTTATTGAATTTT	cagtaatacgactcactatagggagaaggctACCATTCCAAAAATACACACATCTT
h19 DMR1 Crick	chr7:149766073 149766355	aggaagagagTTATAAGGGTTATGGGGTGGTATAAT	cagtaatacgactcactatagggagaaggctCTTAAAAAATCCCAAAACAAAAAAA

## Sheet: Human DNA methylation primer
Official symbol	Genomic loci	Primer in MASSARRAY
KCNQ1	chr11:2554130-2554275	aggaagagagGAGAAGTAAAGGTGTTTGTAGTTTTTG	cagtaatacgactcactatagggagaaggctCCCAAAACTATAATTTAAACTCCCC
KCNQ1	chr11:2555422-2555557	aggaagagagGGTTTTTTTTGTGGAATAAGGT	cagtaatacgactcactatagggagaaggctACAAACTCCTCATCAAAACAACTAC
KCNQ1	chr11:2593858-2594037	aggaagagagGTAGGTTGGGAGTTTTTTGTGTAGA	cagtaatacgactcactatagggagaaggctAACCCCAAAACTAAACCTCATTCT
KCNQ1	chr11:2594013-2594278	aggaagagagTGTTTTGTTTATTTTTTAGTTTGAGTTG	cagtaatacgactcactatagggagaaggctTCTACACAAAAAACTCCCAACCTAC
KCNQ1	chr11:2596331-2596698	aggaagagagGTTGTTGTTTTGTTTGTTTTTTTAG	cagtaatacgactcactatagggagaaggctAAACACAACCCATAACTCAAACCT
KCNQ1	chr11:2596332-2596642	aggaagagagAGTTGAATGGGAGTTGTTTGTTTTA	cagtaatacgactcactatagggagaaggctCTACTACCCTACCTACCTTCCCAAC
KCNQ1	chr11:2603231-2603423	aggaagagagGTTAGGGTATTAGTGGGGTAGGG	cagtaatacgactcactatagggagaaggctCCAAAACTACCACAACAAAAAACTC
KvDMR1	chr11:2720617-2721190	aggaagagagTTTAAATTTTTTTAGAGAGATGGGGA	cagtaatacgactcactatagggagaaggctCAAAAAACTCCTCAACAAAATCCTA
KvDMR1	chr11:2721164-2721464	aggaagagagGGTAGGATTTTGTTGAGGAGTTTTT	cagtaatacgactcactatagggagaaggctTCACACCCAACCAATACCTCATA
KvDMR1	chr11:2721441-2721948	aggaagagagGTATGAGGTATTGGTTGGGTGTG	cagtaatacgactcactatagggagaaggctCCCTTTACCAAATAAATAACCTAACAT
KvDMR1	chr11:2720491-2720639	aggaagagagTTATTTTTTTGGGAGGGTTTGAATA	cagtaatacgactcactatagggagaaggctCACTACCCAAACCAAACTACACTAC
IGF2	chr11:2162245-2162571	aggaagagagGATAATGTTTAAATTTGGGGGAGAT	cagtaatacgactcactatagggagaaggctAATCCCCTCCTCCAAAACAC
IGF2	chr11:2160906-2161166	aggaagagagGGTTTTTTTTGTTGGGGTAGG	cagtaatacgactcactatagggagaaggctTTCTAAAAAATTCAAAAACCCCATC
IGF2	chr11:2161179-2161540	aggaagagagAAATTTTTTAGGAGATGGTTTTTTT	cagtaatacgactcactatagggagaaggctCTTAAAACCTCAACCAAATCCC
IGF2	chr11:2161505-2161876	aggaagagagTATTGTAAAGATTTTATTTGTGGGGA	cagtaatacgactcactatagggagaaggctTTTAAAAATCTAAAAAAACCATCTCCT
IGF2	chr11:2161826-2162269	aggaagagagGTTTTTTTTAAATTTGGGTATTGTT	cagtaatacgactcactatagggagaaggctCCACTTTAAAACCCTCCAACC
H19DMR1 Watson	chr11:2021072-2021405	aggaagagagGGGGAATAATGAGGTGTTTTAGTTT	cagtaatacgactcactatagggagaaggctTCCCATAAATATCCTATTCCCAAAT
H19DMR1 Watson	chr11:2021072-2021393	aggaagagagGGTGTTTTAGTTTTATGGATGATGG	cagtaatacgactcactatagggagaaggctTCCCATAAATATCCTATTCCCAAAT
H19DMR1 Watson	chr11:2020978-2021293	aggaagagagTATGGGTATTTTTGGAGGTTTTTTT	cagtaatacgactcactatagggagaaggctAACTTAAATCCCAAACCATAACACT
H19DMR1 Watson	chr11:2020945-2021102	aggaagagagGGGGTTATTTGGGAATAGGATATTT	cagtaatacgactcactatagggagaaggctAAAACACACTATAATCATCACATAAATAAA
IGF2DMR0 Crick	chr11:2169434-2169604	aggaagagagTTTATTTTGGAAGGAGATAAGGAGG	cagtaatacgactcactatagggagaaggctCTATTACACCCTAAACCCAAACTCC
IGF2DMR0 Watson	chr11: 2169454-2169636	aggaagagagTGGGAATGTTTATTTATGTATGAAG	cagtaatacgactcactatagggagaaggctAAAAAAAACCCCAACAAAAACC
H19DMR1 Crick	chr7:149767515-149767836	aggaagagagGTTGATGGTTTTAGAATTTTATAAGTTAG	cagtaatacgactcactatagggagaaggctCACAAATACCACTAAAAAAACAAAACA
H19DMR1 Crick	chr7:149767881-149768083	aggaagagagTTGTGAATTTTAATATTAGGGGTGG	cagtaatacgactcactatagggagaaggctTTACACCCAAAACTCAAAAAAACAT
H19DMR1 Crick	chr7:149766051-149766330	aggaagagagTGGATTGAATAGATTTGGTTAGTTTG	cagtaatacgactcactatagggagaaggctCACACATTTCTTAAATAACTCCTTCAA
H19DMR1 Crick	chr7:149766361-149766528	aggaagagagTGAATGTTATGTTTGAGTGATTTATGA	cagtaatacgactcactatagggagaaggctAAACCAAAAAACTTAACTCATTCCC
H19DMR1 Crick	chr7:149766574-149766895	aggaagagagTTATGAATTTTTATTTGGGTGATTT	cagtaatacgactcactatagggagaaggctTTACCCATAACAATATCCAAAAACC

## Sheet: mouse ChIP-qPCR
Official symbol	Distance from TSS (bp)	Forward primer	Reward primer
Igf2	-1139	tagagactggccctgaagga	gctttggggaccataaaaca
Igf2	-578	gatttttcccgggtgttgta	tggtttgttgttgctgttgg
Kcnq1	-277	CTGTCTTATGGGCTGCGATT	CGAATCACAAGCACCCTTTT
Kcnq1	-517	CACAAAGGCCAGTGTAGCAA	CAGACCAAGAGTGGTGCTCA

## Sheet: Human ChIP-qPCR
Official symbol	Distance from TSS (bp)	Forward primer	Reward primer
KCNQ1	1227	ctggatttctcagggacagg	ccatgggatgtctgggtaga
IGF2	-1336	cattggtctgaaaccccaac	gtgcagtgtgcttgaaggaa
